# Supplementary material for: Comparative and Evolutionary Genomics of Isolates Provide Insight into the Pathoadaptation of Aeromonas
Source: Genome Biol Evol. 2020 Mar 20;12(5):535–52. doi: 10.1093/gbe/evaa055 (PMC7250499; doi:10.1093/gbe/evaa055)
Supplement: evaa055_Supplementary_Data [file evaa055_supplementary_data.zip]

Archive with 3 entries (2 files):
- Supp/
- Supp/Supplemental Figures revised MS 280120.docx
- Supp/Supplemental Tables revised version 280120.docx
